# Supplementary material for: Dlg Is Required for Short-Term Memory and Interacts with NMDAR in the Drosophila Brain
Source: Int J Mol Sci. 2022 Aug 16;23(16):9187. doi: 10.3390/ijms23169187 (PMC9409279; doi:10.3390/ijms23169187)
Supplement: Supplementary file 1 [file ijms-23-09187-s001.zip]

Archive with 1 entries (1 files):
- ijms-1794853-supplementary.pdf
